# Supplementary material for: Identification of miRNAs associated with sexual maturity in chicken ovary by Illumina small RNA deep sequencing
Source: BMC Genomics. 2013 May 26;14:352. doi: 10.1186/1471-2164-14-352 (PMC3700833; doi:10.1186/1471-2164-14-352)
Supplement: Additional file 1: Table S1 — Summary of Illumina small RNA deep sequencing data for small RNAs in mature and immature chicken ovaries. Table S2. The expression patterns of known miRNAs in the two libraries of chicken ovary. Table S3. The expression patterns of miRNA*s and their corresponding miRNAs in chicken ovary. Table S4. The significantly differentially expressed known miRNAs in chicken ovary. [file 1471-2164-14-352-S1.xls]

## Sheet: Table S1
Table S1 Summary of Illumina small RNA deep sequencing data for small RNAs in mature and immature chicken ovary
	Distribution of small RNAs in mature (162-d) ovary
	Category	unique sRNAs	%	total sRNAs	%
	Total	941225	1	14545100	1
	Mapping to genome	446800	0.4747	9619834	0.6614
	exon-antisense	706	0.0008	960	0.0001
	exon-sense	81633	0.0867	97955	0.0067
	intron-antisense	4990	0.0053	15922	0.0011
	intron-sense	23455	0.0249	32317	0.0022
	miRNA	3201	0.0034	5834400	0.4011
	rRNA	126972	0.1349	2359917	0.1622
	repeat	53054	0.0564	203369	0.014
	scRNA	3502	0.0037	32659	0.0022
	snRNA	3978	0.0042	19699	0.0014
	snoRNA	5248	0.0056	39522	0.0027
	tRNA	18244	0.0194	267776	0.0184
	unann	616242	0.6547	5640604	0.3878
	Distribution of small RNAs in immature (42-d) ovary
	Category	unique sRNAs	%	total sRNAs	%
	Total	2431593	1	14774864	1
	Mapping to genome	1510034	0.621	11019895	0.7459
	exon-antisense	2706	0.0011	3415	0.0002
	exon-sense	251979	0.1036	322198	0.0218
	intron-antisense	14420	0.0059	32380	0.0022
	intron-sense	98651	0.0406	142266	0.0096
	miRNA	3374	0.0014	3919973	0.2653
	rRNA	161296	0.0663	3907060	0.2644
	repeat	165992	0.0683	445522	0.0302
	scRNA	4568	0.0019	49595	0.0034
	snRNA	8360	0.0034	64041	0.0043
	snoRNA	11100	0.0046	91108	0.0062
	tRNA	21813	0.009	357598	0.0242
	unann	1687334	0.6939	5439708	0.3682

## Sheet: Table S2
Table S2 The expression patterns of known miRNAs in the two libraries of chicken ovary
	pairwise	miR-name	42d-total-reads	162d-total-reads	42d-expressed	162d-expressed
	42d-162d	gga-miR-10a-5p	14774864	14545100	370920	1177256
	42d-162d	gga-miR-21	14774864	14545100	180583	929545
	42d-162d	gga-let-7a	14774864	14545100	415122	527517
	42d-162d	gga-let-7j	14774864	14545100	413833	526546
	42d-162d	gga-let-7b	14774864	14545100	178248	429706
	42d-162d	gga-let-7c	14774864	14545100	311374	332842
	42d-162d	gga-miR-146c-5p	14774864	14545100	279100	235844
	42d-162d	gga-let-7k	14774864	14545100	132518	207652
	42d-162d	gga-miR-101	14774864	14545100	232818	175816
	42d-162d	gga-miR-148a	14774864	14545100	160404	173369
	42d-162d	gga-miR-126-3p	14774864	14545100	103182	171320
	42d-162d	gga-miR-146b-5p	14774864	14545100	84062	170639
	42d-162d	gga-miR-100	14774864	14545100	126226	148402
	42d-162d	gga-let-7f	14774864	14545100	168177	130237
	42d-162d	gga-miR-140-3p	14774864	14545100	95992	105474
	42d-162d	gga-miR-1b	14774864	14545100	8486	78513
	42d-162d	gga-miR-199-3p	14774864	14545100	78532	65689
	42d-162d	gga-miR-30e	14774864	14545100	164361	64820
	42d-162d	gga-miR-30a-5p	14774864	14545100	136224	60761
	42d-162d	gga-miR-30d	14774864	14545100	84492	51593
	42d-162d	gga-miR-125b	14774864	14545100	44991	51123
	42d-162d	gga-miR-103	14774864	14545100	35642	49391
	42d-162d	gga-miR-1a	14774864	14545100	414	34549
	42d-162d	gga-miR-16c	14774864	14545100	18761	30302
	42d-162d	gga-miR-92	14774864	14545100	28865	28094
	42d-162d	gga-let-7g	14774864	14545100	45987	26273
	42d-162d	gga-miR-20a	14774864	14545100	24549	22135
	42d-162d	gga-miR-146a	14774864	14545100	16722	21196
	42d-162d	gga-miR-99a-5p	14774864	14545100	22248	20938
	42d-162d	gga-miR-24	14774864	14545100	11509	20469
	42d-162d	gga-miR-181a-5p	14774864	14545100	29389	19883
	42d-162d	gga-miR-196	14774864	14545100	12966	19478
	42d-162d	gga-miR-26a	14774864	14545100	46575	19124
	42d-162d	gga-miR-20b	14774864	14545100	8556	15804
	42d-162d	gga-miR-126-5p	14774864	14545100	10757	12566
	42d-162d	gga-miR-10b	14774864	14545100	6656	11068
	42d-162d	gga-miR-30a-3p	14774864	14545100	11953	9350
	42d-162d	gga-miR-17-5p	14774864	14545100	9713	8980
	42d-162d	gga-miR-142-3p	14774864	14545100	5490	8540
	42d-162d	gga-miR-199-5p	14774864	14545100	6033	8234
	42d-162d	gga-miR-460a	14774864	14545100	2423	7674
	42d-162d	gga-miR-451	14774864	14545100	2504	7439
	42d-162d	gga-miR-140-5p	14774864	14545100	7953	7370
	42d-162d	gga-miR-22-3p	14774864	14545100	5831	7286
	42d-162d	gga-miR-2954	14774864	14545100	5374	5734
	42d-162d	gga-miR-30c	14774864	14545100	14514	5304
	42d-162d	gga-miR-1329-5p	14774864	14545100	3419	5212
	42d-162d	gga-miR-16	14774864	14545100	2814	4296
	42d-162d	gga-miR-106	14774864	14545100	2686	4229
	42d-162d	gga-miR-181b	14774864	14545100	4764	4189
	42d-162d	gga-miR-27b	14774864	14545100	2456	3825
	42d-162d	gga-miR-31	14774864	14545100	12075	3705
	42d-162d	gga-miR-2964	14774864	14545100	2066	3683
	42d-162d	gga-miR-130c-3p	14774864	14545100	4266	3657
	42d-162d	gga-miR-128	14774864	14545100	3998	3491
	42d-162d	gga-miR-130b	14774864	14545100	5548	3461
	42d-162d	gga-let-7i	14774864	14545100	4030	3170
	42d-162d	gga-miR-215	14774864	14545100	718	2976
	42d-162d	gga-miR-18a	14774864	14545100	1417	2352
	42d-162d	gga-miR-1416-5p	14774864	14545100	275	2258
	42d-162d	gga-miR-458a-3p	14774864	14545100	9520	2052
	42d-162d	gga-miR-221	14774864	14545100	2585	1876
	42d-162d	gga-miR-18b	14774864	14545100	610	1741
	42d-162d	gga-miR-138	14774864	14545100	2548	1480
	42d-162d	gga-miR-33	14774864	14545100	1415	1426
	42d-162d	gga-miR-29b	14774864	14545100	1707	1307
	42d-162d	gga-miR-429	14774864	14545100	1009	1288
	42d-162d	gga-miR-222a	14774864	14545100	1071	1173
	42d-162d	gga-miR-183	14774864	14545100	461	1146
	42d-162d	gga-miR-9-5p	14774864	14545100	1939	1121
	42d-162d	gga-miR-29a	14774864	14545100	1755	1080
	42d-162d	gga-miR-29c	14774864	14545100	1754	1080
	42d-162d	gga-let-7d	14774864	14545100	855	968
	42d-162d	gga-miR-202-3p	14774864	14545100	8824	945
	42d-162d	gga-miR-455-5p	14774864	14545100	1433	920
	42d-162d	gga-miR-214	14774864	14545100	956	906
	42d-162d	gga-miR-190	14774864	14545100	1536	842
	42d-162d	gga-miR-142-5p	14774864	14545100	330	840
	42d-162d	gga-miR-455-3p	14774864	14545100	1164	830
	42d-162d	gga-miR-460b-5p	14774864	14545100	491	811
	42d-162d	gga-miR-32	14774864	14545100	1700	800
	42d-162d	gga-miR-1559	14774864	14545100	329	768
	42d-162d	gga-miR-10a-3p	14774864	14545100	386	728
	42d-162d	gga-miR-15a	14774864	14545100	339	696
	42d-162d	gga-miR-184	14774864	14545100	901	675
	42d-162d	gga-miR-454-3p	14774864	14545100	1258	649
	42d-162d	gga-miR-23b	14774864	14545100	438	636
	42d-162d	gga-miR-107	14774864	14545100	538	616
	42d-162d	gga-miR-19b	14774864	14545100	942	556
	42d-162d	gga-miR-130a	14774864	14545100	1438	539
	42d-162d	gga-miR-301b-3p	14774864	14545100	422	520
	42d-162d	gga-miR-99a-3p	14774864	14545100	407	509
	42d-162d	gga-miR-181a-3p	14774864	14545100	245	499
	42d-162d	gga-miR-19a	14774864	14545100	662	459
	42d-162d	gga-miR-122	14774864	14545100	754	455
	42d-162d	gga-miR-218	14774864	14545100	683	447
	42d-162d	gga-miR-15c-5p	14774864	14545100	264	442
	42d-162d	gga-miR-17-3p	14774864	14545100	690	408
	42d-162d	gga-miR-2188	14774864	14545100	219	384
	42d-162d	gga-miR-200a	14774864	14545100	1399	368
	42d-162d	gga-miR-30b	14774864	14545100	886	364
	42d-162d	gga-miR-456	14774864	14545100	1181	331
	42d-162d	gga-miR-22-5p	14774864	14545100	233	315
	42d-162d	gga-miR-3525	14774864	14545100	262	314
	42d-162d	gga-miR-6606-5p	14774864	14545100	128	300
	42d-162d	gga-miR-15b	14774864	14545100	258	296
	42d-162d	gga-miR-200b	14774864	14545100	1219	293
	42d-162d	gga-miR-1451-5p	14774864	14545100	381	278
	42d-162d	gga-miR-223	14774864	14545100	134	277
	42d-162d	gga-miR-203	14774864	14545100	128	274
	42d-162d	gga-miR-146b-3p	14774864	14545100	163	259
	42d-162d	gga-miR-1684a-3p	14774864	14545100	372	242
	42d-162d	gga-miR-202-5p	14774864	14545100	1471	209
	42d-162d	gga-miR-133a	14774864	14545100	31	192
	42d-162d	gga-miR-222b-3p	14774864	14545100	50	186
	42d-162d	gga-miR-1781-3p	14774864	14545100	122	171
	42d-162d	gga-miR-1729-3p	14774864	14545100	83	166
	42d-162d	gga-miR-1729-5p	14774864	14545100	166	163
	42d-162d	gga-miR-3529	14774864	14545100	421	152
	42d-162d	gga-miR-1662	14774864	14545100	192	151
	42d-162d	gga-miR-7b	14774864	14545100	2095	149
	42d-162d	gga-miR-193b	14774864	14545100	54	137
	42d-162d	gga-miR-6700-5p	14774864	14545100	624	127
	42d-162d	gga-miR-1454	14774864	14545100	394	127
	42d-162d	gga-miR-193a	14774864	14545100	52	121
	42d-162d	gga-miR-1552-5p	14774864	14545100	152	116
	42d-162d	gga-miR-1653	14774864	14545100	14	114
	42d-162d	gga-miR-7	14774864	14545100	6542	113
	42d-162d	gga-miR-155	14774864	14545100	137	106
	42d-162d	gga-miR-301a	14774864	14545100	123	98
	42d-162d	gga-miR-1451-3p	14774864	14545100	100	98
	42d-162d	gga-miR-1728-3p	14774864	14545100	41	98
	42d-162d	gga-miR-1456-5p	14774864	14545100	92	91
	42d-162d	gga-miR-146c-3p	14774864	14545100	65	91
	42d-162d	gga-miR-1805-3p	14774864	14545100	203	89
	42d-162d	gga-miR-6615-5p	14774864	14545100	96	83
	42d-162d	gga-miR-6648-3p	14774864	14545100	51	82
	42d-162d	gga-miR-1779	14774864	14545100	15	82
	42d-162d	gga-miR-1677-3p	14774864	14545100	76	80
	42d-162d	gga-miR-1552-3p	14774864	14545100	39	79
	42d-162d	gga-miR-137	14774864	14545100	1877	77
	42d-162d	gga-miR-133c	14774864	14545100	9	76
	42d-162d	gga-miR-1754	14774864	14545100	11	72
	42d-162d	gga-miR-1677-5p	14774864	14545100	24	70
	42d-162d	gga-miR-489	14774864	14545100	27	63
	42d-162d	gga-miR-34c	14774864	14545100	2258	57
	42d-162d	gga-miR-499	14774864	14545100	652	54
	42d-162d	gga-miR-365	14774864	14545100	19	53
	42d-162d	gga-miR-3523	14774864	14545100	6	52
	42d-162d	gga-miR-3535	14774864	14545100	99	49
	42d-162d	gga-miR-1805-5p	14774864	14545100	51	48
	42d-162d	gga-miR-1306	14774864	14545100	35	44
	42d-162d	gga-miR-6707-5p	14774864	14545100	23	41
	42d-162d	gga-miR-2131	14774864	14545100	17	41
	42d-162d	gga-miR-130c-5p	14774864	14545100	14	40
	42d-162d	gga-miR-135a	14774864	14545100	619	38
	42d-162d	gga-miR-3538	14774864	14545100	71	38
	42d-162d	gga-miR-1619	14774864	14545100	24	36
	42d-162d	gga-miR-187	14774864	14545100	31	35
	42d-162d	gga-miR-6542-3p	14774864	14545100	5	33
	42d-162d	gga-miR-144	14774864	14545100	13	31
	42d-162d	gga-miR-204	14774864	14545100	327	26
	42d-162d	gga-miR-211	14774864	14545100	327	26
	42d-162d	gga-miR-460b-3p	14774864	14545100	15	26
	42d-162d	gga-miR-205a	14774864	14545100	34	25
	42d-162d	gga-miR-6660-3p	14774864	14545100	34	25
	42d-162d	gga-miR-153	14774864	14545100	228	24
	42d-162d	gga-miR-3532	14774864	14545100	13	23
	42d-162d	gga-miR-1727	14774864	14545100	6	23
	42d-162d	gga-miR-1655	14774864	14545100	18	21
	42d-162d	gga-miR-6582-3p	14774864	14545100	13	21
	42d-162d	gga-miR-34a	14774864	14545100	16	20
	42d-162d	gga-miR-6651-5p	14774864	14545100	73	19
	42d-162d	gga-miR-1560-3p	14774864	14545100	13	19
	42d-162d	gga-miR-6666-3p	14774864	14545100	4	19
	42d-162d	gga-miR-3533	14774864	14545100	12	18
	42d-162d	gga-miR-1663-3p	14774864	14545100	27	16
	42d-162d	gga-miR-1551-5p	14774864	14545100	10	16
	42d-162d	gga-miR-1747	14774864	14545100	3	16
	42d-162d	gga-miR-1674	14774864	14545100	4	15
	42d-162d	gga-miR-217	14774864	14545100	1962	14
	42d-162d	gga-miR-34b	14774864	14545100	702	12
	42d-162d	gga-miR-1563	14774864	14545100	39	12
	42d-162d	gga-miR-216b	14774864	14545100	452	10
	42d-162d	gga-miR-449b-5p	14774864	14545100	50	9
	42d-162d	gga-miR-9-3p	14774864	14545100	132	8
	42d-162d	gga-miR-1641	14774864	14545100	39	8
	42d-162d	gga-miR-6516-3p	14774864	14545100	56	7
	42d-162d	gga-miR-3524a	14774864	14545100	19	7
	42d-162d	gga-miR-6583-5p	14774864	14545100	20	6
	42d-162d	gga-miR-216a	14774864	14545100	490	5
	42d-162d	gga-miR-383	14774864	14545100	29	5
	42d-162d	gga-miR-3540	14774864	14545100	15	5
	42d-162d	gga-miR-1720-5p	14774864	14545100	62	4
	42d-162d	gga-miR-449a	14774864	14545100	42	4
	42d-162d	gga-miR-6700-3p	14774864	14545100	31	4
	42d-162d	gga-miR-375	14774864	14545100	7929	3
	42d-162d	gga-miR-1720-3p	14774864	14545100	37	2
	42d-162d	gga-miR-1759	14774864	14545100	15	2
	42d-162d	gga-miR-458b-5p	14774864	14545100	18	1
	42d-162d	gga-miR-124a	14774864	14545100	15	1
	42d-162d	gga-miR-449c-5p	14774864	14545100	15	1

## Sheet: Table S3
Table S3 The expression patterns of miRNA*s and its corresponding miRNAs in chicken ovary
	pairwise	miR-name	42d-expressed	162d-expressed
	42d-162d	gga-miR-10a	370920	1177256
	42d-162d	gga-miR-10a*	386	728
	42d-162d	gga-miR-126	103182	171320
	42d-162d	gga-miR-126*	10757	12566
	42d-162d	gga-miR-130c	4266	3657
	42d-162d	gga-miR-130c*	14	40
	42d-162d	gga-miR-1329	3419	5212
	42d-162d	gga-miR-1329*	7	12
	42d-162d	gga-miR-140	7953	7370
	42d-162d	gga-miR-140*	95992	105474
	42d-162d	gga-miR-1416	275	2258
	42d-162d	gga-miR-1416*	4	12
	42d-162d	gga-miR-1451	381	278
	42d-162d	gga-miR-1451*	100	98
	42d-162d	gga-miR-146b	84062	170639
	42d-162d	gga-miR-146b*	163	259
	42d-162d	gga-miR-146c	279100	235844
	42d-162d	gga-miR-146c*	65	91
	42d-162d	gga-miR-1677	76	80
	42d-162d	gga-miR-1677*	24	70
	42d-162d	gga-miR-1720	37	2
	42d-162d	gga-miR-1720*	62	4
	42d-162d	gga-miR-1729	166	163
	42d-162d	gga-miR-1729*	83	166
	42d-162d	gga-miR-181a	29389	19883
	42d-162d	gga-miR-181a*	245	499
	42d-162d	gga-miR-199	6033	8234
	42d-162d	gga-miR-199*	78532	65689
	42d-162d	gga-miR-202	1471	209
	42d-162d	gga-miR-202*	8824	945
	42d-162d	gga-miR-22	5831	7286
	42d-162d	gga-miR-22*	233	315
	42d-162d	gga-miR-551*	2	8
	42d-162d	gga-miR-9	1939	1121
	42d-162d	gga-miR-9*	132	8
	42d-162d	gga-miR-99a	22248	20938
	42d-162d	gga-miR-99a*	407	509

## Sheet: Table S4
Table S4 The significantly differential expressed known miRNAs in chicken ovary
*-std represent normalized expression level of miRNA in a sample
Sig-label: ** represents fold change |log2Ratio|≥1 , and adjusted p-value<0.01; * represents fold change|log2Ratio|≥1, and adjusted p-value<0.05.
	pairwise	miR-name	42d-total-reads	162d-total-reads	42d-expressed	162d-expressed	42d-std	162d-std	fold-change(log2 162d/42d)	p-value	sig-lable
	42d-162d	gga-miR-1a	14774864	14545100	414	34549	28.0206	2375.3	6.40548	0	**
	42d-162d	gga-miR-1b	14774864	14545100	8486	78513	574.354	5397.9	3.23239	0	**
	42d-162d	gga-miR-3523	14774864	14545100	6	52	0.4061	3.5751	3.13808	1.20909e-10	**
	42d-162d	gga-miR-133c	14774864	14545100	9	76	0.6091	5.2251	3.10071	7.83466e-15	**
	42d-162d	gga-miR-1416-5p	14774864	14545100	275	2258	18.6127	155.241	3.06015	0	**
	42d-162d	gga-miR-1653	14774864	14545100	14	114	0.9476	7.8377	3.04808	2.93239e-21	**
	42d-162d	gga-miR-6542-3p	14774864	14545100	5	33	0.3384	2.2688	2.74513	1.929e-06	**
	42d-162d	gga-miR-1754	14774864	14545100	11	72	0.7445	4.9501	2.73311	1.3764e-12	**
	42d-162d	gga-miR-133a	14774864	14545100	31	192	2.0982	13.2003	2.65335	2.43735e-30	**
	42d-162d	gga-miR-1779	14774864	14545100	15	82	1.0152	5.6376	2.47332	8.15857e-13	**
	42d-162d	gga-miR-1747	14774864	14545100	3	16	0.203	1.1	2.43795	0.00230148	**
	42d-162d	gga-miR-21	14774864	14545100	180583	929545	12222.3	63907.8	2.38647	0	**
	42d-162d	gga-miR-6666-3p	14774864	14545100	4	19	0.2707	1.3063	2.27072	0.00135662	**
	42d-162d	gga-miR-215	14774864	14545100	718	2976	48.596	204.605	2.07393	0	**
	42d-162d	gga-miR-1727	14774864	14545100	6	23	0.4061	1.5813	1.9612	0.00123621	**
	42d-162d	gga-miR-1674	14774864	14545100	4	15	0.2707	1.0313	1.9297	0.010708	*
	42d-162d	gga-miR-222b-3p	14774864	14545100	50	186	3.3841	12.7878	1.91792	2.83523e-20	**
	42d-162d	gga-miR-10a-5p	14774864	14545100	370920	1177256	25104.8	80938.3	1.68886	0	**
	42d-162d	gga-miR-460a	14774864	14545100	2423	7674	163.995	527.6	1.6858	0	**
	42d-162d	gga-miR-451	14774864	14545100	2504	7439	169.477	511.444	1.59349	0	**
	42d-162d	gga-miR-1677-5p	14774864	14545100	24	70	1.6244	4.8126	1.56691	1.0028e-06	**
	42d-162d	gga-miR-130c-5p	14774864	14545100	14	40	0.9476	2.7501	1.53713	0.00028507	**
	42d-162d	gga-miR-18b	14774864	14545100	610	1741	41.2863	119.697	1.53565	3.26985e-129	**
	42d-162d	gga-miR-365	14774864	14545100	19	53	1.286	3.6438	1.50255	3.81089e-05	**
	42d-162d	gga-miR-142-5p	14774864	14545100	330	840	22.3352	57.7514	1.37054	1.20686e-53	**
	42d-162d	gga-miR-193b	14774864	14545100	54	137	3.6549	9.419	1.36574	5.84906e-10	**
	42d-162d	gga-miR-183	14774864	14545100	461	1146	31.2016	78.7894	1.33638	7.43826e-70	**
	42d-162d	gga-miR-2131	14774864	14545100	17	41	1.1506	2.8188	1.29269	0.00125846	**
	42d-162d	gga-let-7b	14774864	14545100	178248	429706	12064.3	29543	1.29208	0	**
	42d-162d	gga-miR-1728-3p	14774864	14545100	41	98	2.775	6.7377	1.27977	6.46427e-07	**
	42d-162d	gga-miR-144	14774864	14545100	13	31	0.8799	2.1313	1.27632	0.00563865	**
	42d-162d	gga-miR-6606-5p	14774864	14545100	128	300	8.6634	20.6255	1.25142	9.40813e-18	**
	42d-162d	gga-miR-1559	14774864	14545100	329	768	22.2675	52.8013	1.24563	1.14846e-42	**
	42d-162d	gga-miR-489	14774864	14545100	27	63	1.8274	4.3314	1.24504	9.76502e-05	**
	42d-162d	gga-miR-193a	14774864	14545100	52	121	3.5195	8.319	1.24104	6.54857e-08	**
	42d-162d	gga-miR-203	14774864	14545100	128	274	8.6634	18.838	1.12064	5.89253e-14	**
	42d-162d	gga-miR-223	14774864	14545100	134	277	9.0695	19.0442	1.07026	3.46005e-13	**
	42d-162d	gga-miR-15a	14774864	14545100	339	696	22.9444	47.8512	1.06041	2.21872e-30	**
	42d-162d	gga-miR-181a-3p	14774864	14545100	245	499	16.5822	34.3071	1.04887	7.20004e-22	**
	42d-162d	gga-miR-146b-5p	14774864	14545100	84062	170639	5689.53	11731.7	1.04403	0	**
	42d-162d	gga-miR-1552-3p	14774864	14545100	39	79	2.6396	5.4314	1.041	0.000153717	**
	42d-162d	gga-miR-1729-3p	14774864	14545100	83	166	5.6176	11.4128	1.02263	5.93677e-08	**
	42d-162d	gga-miR-32	14774864	14545100	1700	800	115.06	55.0013	-1.06485	5.68418e-71	**
	42d-162d	gga-miR-30a-5p	14774864	14545100	136224	60761	9219.98	4177.42	-1.14215	0	**
	42d-162d	gga-miR-1805-3p	14774864	14545100	203	89	13.7396	6.1189	-1.167	3.72846e-11	**
	42d-162d	gga-miR-30b	14774864	14545100	886	364	59.9667	25.0256	-1.26076	5.29029e-49	**
	42d-162d	gga-miR-26a	14774864	14545100	46575	19124	3152.31	1314.81	-1.26156	0	**
	42d-162d	gga-miR-30e	14774864	14545100	164361	64820	11124.4	4456.48	-1.31975	0	**
	42d-162d	gga-let-7g	14774864	14545100	45987	26273	10705.5	4154.4	-1.36564	0	**
	42d-162d	gga-miR-130a	14774864	14545100	1438	539	97.3275	37.0572	-1.39309	3.72918e-91	**
	42d-162d	gga-miR-3524a	14774864	14545100	19	7	1.286	0.4813	-1.41788	0.0213313	*
	42d-162d	gga-miR-30c	14774864	14545100	14514	5304	982.344	364.659	-1.42968	0	**
	42d-162d	gga-miR-3529	14774864	14545100	421	152	28.4943	10.4503	-1.44713	1.9361e-29	**
	42d-162d	gga-miR-3540	14774864	14545100	15	5	1.0152	0.3438	-1.56212	0.0291343	*
	42d-162d	gga-miR-1454	14774864	14545100	394	127	26.6669	8.7315	-1.61075	4.29532e-32	**
	42d-162d	gga-miR-1563	14774864	14545100	39	12	2.6396	0.825	-1.67785	0.000159515	**
	42d-162d	gga-miR-31	14774864	14545100	12075	3705	817.266	254.725	-1.68187	0	**
	42d-162d	gga-miR-6583-5p	14774864	14545100	20	6	1.3537	0.4125	-1.71444	0.0066916	**
	42d-162d	gga-miR-456	14774864	14545100	1181	331	79.9331	22.7568	-1.8125	2.86798e-109	**
	42d-162d	gga-miR-200a	14774864	14545100	1399	368	94.6878	25.3006	-1.90401	6.44556e-138	**
	42d-162d	gga-miR-6651-5p	14774864	14545100	73	19	4.9408	1.3063	-1.91926	1.19076e-08	**
	42d-162d	gga-miR-200b	14774864	14545100	1219	293	82.505	20.1442	-2.03412	2.86907e-131	**
	42d-162d	gga-miR-458a-3p	14774864	14545100	9520	2052	644.338	141.078	-2.19132	0	**
	42d-162d	gga-miR-1641	14774864	14545100	39	8	2.6396	0.55	-2.26282	4.25611e-06	**
	42d-162d	gga-miR-6700-5p	14774864	14545100	624	127	42.2339	8.7315	-2.2741	4.05413e-78	**
	42d-162d	gga-miR-449b-5p	14774864	14545100	50	9	3.3841	0.6188	-2.45123	4.29295e-08	**
	42d-162d	gga-miR-383	14774864	14545100	29	5	1.9628	0.3438	-2.51327	2.72473e-05	**
	42d-162d	gga-miR-202-5p	14774864	14545100	1471	209	99.561	14.3691	-2.79261	1.5529e-229	**
	42d-162d	gga-miR-1759	14774864	14545100	15	2	1.0152	0.1375	-2.88426	0.0014663	**
	42d-162d	gga-miR-6700-3p	14774864	14545100	31	4	2.0982	0.275	-2.93165	2.42016e-06	**
	42d-162d	gga-miR-6516-3p	14774864	14545100	56	7	3.7902	0.4813	-2.97727	1.13032e-10	**
	42d-162d	gga-miR-202-3p	14774864	14545100	8824	945	597.231	64.9703	-3.20044	0	**
	42d-162d	gga-miR-153	14774864	14545100	228	24	15.4316	1.65	-3.22535	1.88872e-42	**
	42d-162d	gga-miR-449a	14774864	14545100	42	4	2.8427	0.275	-3.36976	3.7756e-09	**
	42d-162d	gga-miR-499	14774864	14545100	652	54	44.129	3.7126	-3.57123	1.39074e-129	**
	42d-162d	gga-miR-204	14774864	14545100	327	26	22.1322	1.7875	-3.63013	1.13641e-66	**
	42d-162d	gga-miR-211	14774864	14545100	327	26	22.1322	1.7875	-3.63013	1.13641e-66	**
	42d-162d	gga-miR-7b	14774864	14545100	2095	149	141.795	10.244	-3.79095	0	**
	42d-162d	gga-miR-1720-5p	14774864	14545100	62	4	4.1963	0.275	-3.93161	1.75554e-14	**
	42d-162d	gga-miR-135a	14774864	14545100	619	38	41.8955	2.6126	-4.00324	1.33077e-134	**
	42d-162d	gga-miR-9-3p	14774864	14545100	132	8	8.9341	0.55	-4.02182	6.40766e-30	**
	42d-162d	gga-miR-1720-3p	14774864	14545100	37	2	2.5043	0.1375	-4.1869	1.97931e-09	**
	42d-162d	gga-miR-137	14774864	14545100	1877	77	127.04	5.2939	-4.58481	0	**
	42d-162d	gga-miR-34c	14774864	14545100	2258	57	152.827	3.9188	-5.28534	0	**
	42d-162d	gga-miR-216b	14774864	14545100	452	10	30.5925	0.6875	-5.47567	3.08332e-118	**
	42d-162d	gga-miR-7	14774864	14545100	6542	113	442.779	7.7689	-5.83273	0	**
	42d-162d	gga-miR-34b	14774864	14545100	702	12	47.5131	0.825	-5.84779	8.81851e-188	**
	42d-162d	gga-miR-216a	14774864	14545100	490	5	33.1644	0.3438	-6.59192	1.07529e-136	**
	42d-162d	gga-miR-124a	14774864	14545100	15	1	1.0152	0.01	-6.66562	3.45773e-05	**
	42d-162d	gga-miR-449c-5p	14774864	14545100	15	1	1.0152	0.01	-6.66562	3.45773e-05	**
	42d-162d	gga-miR-458b-5p	14774864	14545100	18	1	1.2183	0.01	-6.92873	4.42457e-06	**
	42d-162d	gga-miR-217	14774864	14545100	1962	14	132.793	0.9625	-7.10818	0	**
	42d-162d	gga-miR-375	14774864	14545100	7929	3	536.655	0.2063	-11.345	0	**
